# Supplementary material for: Female Mice Are Protected from Metabolic Decline Associated with Lack of Skeletal Muscle HuR
Source: Biology (Basel). 2021 Jun 17;10(6):543. doi: 10.3390/biology10060543 (PMC8233974; doi:10.3390/biology10060543)
Supplement: Supplementary file 1 [file biology-10-00543-s001.zip]

Archive with 1 entries (1 files):
- biology-1256195-supplementary.pdf
